# Supplementary material for: Photosynthetic response of Chlamydomonas reinhardtii and Chlamydomonas sp. 1710 to zinc toxicity
Source: Front Microbiol. 2024 Apr 8;15:1383360. doi: 10.3389/fmicb.2024.1383360 (PMC11033396; doi:10.3389/fmicb.2024.1383360)
Supplement: Supplementary file 6 [file Table_2.XLSX]

## Sheet: Table S1
Table S1 r2-values of pairwise Pearson correlation of specific growth rate (μ), chlorophyll a (Chl-a) content, and chlorophyll fluorescence parameters of C. reinhardtii exposed to Zn at 96 h.
r2	Fv/Fm	OEC	Y(II)	qP	NPQ	qL	Y(NPQ)	Y(NO)	qN	qP(rel)	qN(rel)	UQF(rel)	ABS/RC	TRo/RC	ETo/RC	DIo/RC	REo/RC	PI_ABS	PI_total	α	ETRmax	μ	Chl-a
Fv/Fm		-0.995	0.991	0.889	0.766	0.042	0.362	-0.994	0.687	-0.091	0.445	-0.903	-0.991	-0.937	0.37	-0.987	0.531	0.974	0.954	0.956	0.811	0.807	0.99
OEC	-0.995		-0.991	-0.915	-0.752	-0.11	-0.344	0.99	-0.67	0.057	-0.423	0.918	0.996	0.909	-0.39	0.996	-0.565	-0.952	-0.926	-0.959	-0.857	-0.811	-0.979
Y(II)	0.991	-0.991		0.92	0.681	0.097	0.245	-0.977	0.594	0.036	0.334	-0.894	-0.986	-0.907	0.446	-0.985	0.6	0.969	0.952	0.964	0.854	0.792	0.987
qP	0.889	-0.915	0.92		0.595	0.477	0.195	-0.892	0.515	0.139	0.27	-0.948	-0.897	-0.728	0.55	-0.911	0.629	0.827	0.804	0.892	0.909	0.698	0.866
NPQ	0.766	-0.752	0.681	0.595		0.008	0.872	-0.82	0.991	-0.691	0.91	-0.805	-0.742	-0.797	-0.026	-0.724	0.063	0.719	0.684	0.665	0.42	0.653	0.715
qL	0.042	-0.11	0.097	0.477	0.008		-0.032	-0.083	0	0.245	-0.04	-0.407	-0.08	0.154	0.384	-0.115	0.283	-0.06	-0.079	0.125	0.398	0.044	-0.016
Y(NPQ)	0.362	-0.344	0.245	0.195	0.872	-0.032		-0.445	0.925	-0.94	0.993	-0.495	-0.328	-0.448	-0.347	-0.306	-0.349	0.314	0.28	0.222	-0.015	0.306	0.3
Y(NO)	-0.994	0.99	-0.977	-0.892	-0.82	-0.083	-0.445		-0.751	0.172	-0.526	0.934	0.982	0.936	-0.336	0.977	-0.478	-0.964	-0.94	-0.939	-0.785	-0.798	-0.977
qN	0.687	-0.67	0.594	0.515	0.991	0	0.925	-0.751		-0.77	0.955	-0.753	-0.657	-0.735	-0.111	-0.637	-0.05	0.644	0.611	0.566	0.314	0.574	0.634
qP(rel)	-0.091	0.057	0.036	0.139	-0.691	0.245	-0.94	0.172	-0.77		-0.916	0.182	0.049	0.254	0.532	0.018	0.56	-0.083	-0.062	0.053	0.334	-0.099	-0.042
qN(rel)	0.445	-0.423	0.334	0.27	0.91	-0.04	0.993	-0.526	0.955	-0.916		-0.561	-0.406	-0.536	-0.296	-0.382	-0.297	0.412	0.382	0.303	0.039	0.367	0.389
UQF(rel)	-0.903	0.918	-0.894	-0.948	-0.805	-0.407	-0.495	0.934	-0.753	0.182	-0.561		0.894	0.79	-0.373	0.898	-0.428	-0.838	-0.809	-0.853	-0.785	-0.697	-0.866
ABS/RC	-0.991	0.996	-0.986	-0.897	-0.742	-0.08	-0.328	0.982	-0.657	0.049	-0.406	0.894		0.925	-0.356	0.998	-0.591	-0.953	-0.929	-0.965	-0.86	-0.836	-0.971
TRo/RC	-0.937	0.909	-0.907	-0.728	-0.797	0.154	-0.448	0.936	-0.735	0.254	-0.536	0.79	0.925		-0.146	0.901	-0.417	-0.969	-0.963	-0.881	-0.624	-0.795	-0.922
ETo/RC	0.37	-0.39	0.446	0.55	-0.026	0.384	-0.347	-0.336	-0.111	0.532	-0.296	-0.373	-0.356	-0.146		-0.383	0.529	0.341	0.333	0.501	0.551	0.329	0.417
DIo/RC	-0.987	0.996	-0.985	-0.911	-0.724	-0.115	-0.306	0.977	-0.637	0.018	-0.382	0.898	0.998	0.901	-0.383		-0.61	-0.938	-0.911	-0.965	-0.885	-0.831	-0.966
REo/RC	0.531	-0.565	0.6	0.629	0.063	0.283	-0.349	-0.478	-0.05	0.56	-0.297	-0.428	-0.591	-0.417	0.529	-0.61		0.497	0.506	0.658	0.788	0.582	0.529
PI_ABS	0.974	-0.952	0.969	0.827	0.719	-0.06	0.314	-0.964	0.644	-0.083	0.412	-0.838	-0.953	-0.969	0.341	-0.938	0.497		0.996	0.925	0.713	0.784	0.977
PI_total	0.954	-0.926	0.952	0.804	0.684	-0.079	0.28	-0.94	0.611	-0.062	0.382	-0.809	-0.929	-0.963	0.333	-0.911	0.506	0.996		0.901	0.68	0.765	0.961
α	0.956	-0.959	0.964	0.892	0.665	0.125	0.222	-0.939	0.566	0.053	0.303	-0.853	-0.965	-0.881	0.501	-0.965	0.658	0.925	0.901		0.877	0.818	0.939
ETRmax	0.811	-0.857	0.854	0.909	0.42	0.398	-0.015	-0.785	0.314	0.334	0.039	-0.785	-0.86	-0.624	0.551	-0.885	0.788	0.713	0.68	0.877		0.697	0.78
μ	0.807	-0.811	0.792	0.698	0.653	0.044	0.306	-0.798	0.574	-0.099	0.367	-0.697	-0.836	-0.795	0.329	-0.831	0.582	0.784	0.765	0.818	0.697		0.777
Chl-a	0.99	-0.979	0.987	0.866	0.715	-0.016	0.3	-0.977	0.634	-0.042	0.389	-0.866	-0.971	-0.922	0.417	-0.966	0.529	0.977	0.961	0.939	0.78	0.777

## Sheet: Table S2
Table S2 r2-values of pairwise Pearson correlation of specific growth rate (μ), chlorophyll a (Chl-a) content, and chlorophyll fluorescence parameters of Chlamydomonas sp. 1710 exposed to Zn at 96 h.
r2	Fv/Fm	OEC	Y(II)	qP	NPQ	qL	Y(NPQ)	Y(NO)	qN	qP(rel)	qN(rel)	UQF(rel)	ABS/RC	TRo/RC	ETo/RC	DIo/RC	REo/RC	PI_ABS	PI_total	α	ETRmax	μ	Chl-a
Fv/Fm		-0.999	0.973	0.807	0.49	0.296	0.406	-0.987	0.456	-0.148	0.419	-0.856	-0.971	-0.877	0.299	-0.98	-0.172	0.916	0.754	0.944	0.876	0.835	0.678
OEC	-0.999		-0.976	-0.815	-0.474	-0.309	-0.391	0.985	-0.442	0.131	-0.405	0.858	0.975	0.88	-0.283	0.985	0.188	-0.907	-0.733	-0.949	-0.883	-0.834	-0.68
Y(II)	0.973	-0.976		0.887	0.312	0.416	0.219	-0.952	0.277	0.064	0.237	-0.865	-0.926	-0.803	0.319	-0.942	-0.16	0.824	0.651	0.924	0.866	0.78	0.592
qP	0.807	-0.815	0.887		0.276	0.786	0.187	-0.842	0.252	0.119	0.216	-0.946	-0.76	-0.62	0.269	-0.781	-0.234	0.633	0.405	0.83	0.799	0.696	0.519
NPQ	0.49	-0.474	0.312	0.276		0.135	0.992	-0.588	0.997	-0.916	0.993	-0.567	-0.539	-0.584	0.041	-0.523	-0.217	0.676	0.577	0.508	0.461	0.597	0.652
qL	0.296	-0.309	0.416	0.786	0.135		0.09	-0.396	0.139	0.134	0.125	-0.716	-0.27	-0.162	0.075	-0.289	-0.253	0.137	-0.089	0.393	0.417	0.314	0.227
Y(NPQ)	0.406	-0.391	0.219	0.187	0.992	0.09		-0.508	0.997	-0.952	0.999	-0.492	-0.469	-0.535	-0.02	-0.45	-0.231	0.608	0.505	0.428	0.389	0.537	0.622
Y(NO)	-0.987	0.985	-0.952	-0.842	-0.588	-0.396	-0.508		-0.558	0.244	-0.524	0.918	0.965	0.878	-0.275	0.974	0.214	-0.919	-0.734	-0.95	-0.887	-0.858	-0.718
qN	0.456	-0.442	0.277	0.252	0.997	0.139	0.997	-0.558		-0.93	0.999	-0.549	-0.514	-0.57	0.001	-0.496	-0.246	0.647	0.531	0.481	0.438	0.581	0.652
qP(rel)	-0.148	0.131	0.064	0.119	-0.916	0.134	-0.952	0.244	-0.93		-0.944	0.206	0.228	0.34	0.115	0.202	0.174	-0.407	-0.367	-0.168	-0.139	-0.322	-0.468
qN(rel)	0.419	-0.405	0.237	0.216	0.993	0.125	0.999	-0.524	0.999	-0.944		-0.518	-0.481	-0.546	-0.022	-0.463	-0.248	0.615	0.501	0.444	0.406	0.552	0.635
UQF(rel)	-0.856	0.858	-0.865	-0.946	-0.567	-0.716	-0.492	0.918	-0.549	0.206	-0.518		0.834	0.734	-0.233	0.846	0.284	-0.767	-0.531	-0.88	-0.841	-0.8	-0.668
ABS/RC	-0.971	0.975	-0.926	-0.76	-0.539	-0.27	-0.469	0.965	-0.514	0.228	-0.481	0.834		0.958	-0.115	0.998	0.354	-0.942	-0.683	-0.97	-0.925	-0.894	-0.806
TRo/RC	-0.877	0.88	-0.803	-0.62	-0.584	-0.162	-0.535	0.878	-0.57	0.34	-0.546	0.734	0.958		0.102	0.939	0.521	-0.928	-0.602	-0.912	-0.901	-0.909	-0.902
ETo/RC	0.299	-0.283	0.319	0.269	0.041	0.075	-0.02	-0.275	0.001	0.115	-0.022	-0.233	-0.115	0.102		-0.159	0.721	0.195	0.564	0.124	0.018	0.021	-0.288
DIo/RC	-0.98	0.985	-0.942	-0.781	-0.523	-0.289	-0.45	0.974	-0.496	0.202	-0.463	0.846	0.998	0.939	-0.159		0.315	-0.935	-0.693	-0.972	-0.92	-0.882	-0.777
REo/RC	-0.172	0.188	-0.16	-0.234	-0.217	-0.253	-0.231	0.214	-0.246	0.174	-0.248	0.284	0.354	0.521	0.721	0.315		-0.293	0.29	-0.415	-0.463	-0.502	-0.75
PI_ABS	0.916	-0.907	0.824	0.633	0.676	0.137	0.608	-0.919	0.647	-0.407	0.615	-0.767	-0.942	-0.928	0.195	-0.935	-0.293		0.814	0.92	0.862	0.912	0.834
PI_total	0.754	-0.733	0.651	0.405	0.577	-0.089	0.505	-0.734	0.531	-0.367	0.501	-0.531	-0.683	-0.602	0.564	-0.693	0.29	0.814		0.624	0.552	0.604	0.392
α	0.944	-0.949	0.924	0.83	0.508	0.393	0.428	-0.95	0.481	-0.168	0.444	-0.88	-0.97	-0.912	0.124	-0.972	-0.415	0.920002	0.624		0.947	0.927	0.823
ETRmax	0.876	-0.883	0.866	0.799	0.461	0.417	0.389	-0.887	0.438	-0.139	0.406	-0.841	-0.925	-0.901	0.018	-0.92	-0.463	0.862	0.552	0.947		0.856	0.81
μ	0.835	-0.834	0.78	0.696	0.597	0.314	0.537	-0.858	0.581	-0.322	0.552	-0.8	-0.894	-0.909	0.021	-0.882	-0.502	0.912	0.604	0.927	0.856		0.9
Chl-a	0.678	-0.68	0.592	0.519	0.652	0.227	0.622	-0.718	0.652	-0.468	0.635	-0.668	-0.806	-0.902	-0.288	-0.777	-0.75	0.834	0.392	0.823	0.81	0.9

## Sheet: Table S3
Table S3 p-values of pairwise Pearson correlation of specific growth rate (μ), chlorophyll a (Chl-a) content, and chlorophyll fluorescence parameters of C. reinhardtii exposed to Zn at 96 h.
pvalue	Fv/Fm	OEC	Y(II)	qP	NPQ	qL	Y(NPQ)	Y(NO)	qN	qP(rel)	qN(rel)	UQF(rel)	ABS/RC	TRo/RC	ETo/RC	DIo/RC	REo/RC	PI_ABS	PI_total	α	ETRmax	μ	Chl-a
Fv/Fm		0	0	0	0.004	0.898	0.248	0	0.014	0.777	0.147	0	0	0	0.236	0	0.076	0	0	0	0.001	0.001	0
OEC	0		0	0	0.005	0.734	0.274	0	0.017	0.861	0.171	0	0	0	0.21	0	0.055	0	0	0	0	0.001	0
Y(II)	0	0		0	0.015	0.764	0.442	0	0.042	0.91	0.289	0	0	0	0.146	0	0.039	0	0	0	0	0.002	0
qP	0	0	0		0.041	0.117	0.543	0	0.087	0.667	0.396	0	0	0.007	0.064	0	0.029	0.001	0.002	0	0	0.012	0
NPQ	0.004	0.005	0.015	0.041		0.981	0	0.001	0	0.013	0	0.002	0.006	0.002	0.936	0.008	0.847	0.008	0.014	0.018	0.174	0.021	0.009
qL	0.898	0.734	0.764	0.117	0.981		0.922	0.798	0.999	0.443	0.901	0.189	0.804	0.634	0.218	0.721	0.373	0.852	0.807	0.699	0.2	0.891	0.961
Y(NPQ)	0.248	0.274	0.442	0.543	0	0.922		0.147	0	0	0	0.102	0.298	0.144	0.269	0.334	0.267	0.32	0.378	0.488	0.963	0.334	0.344
Y(NO)	0	0	0	0	0.001	0.798	0.147		0.005	0.593	0.079	0	0	0	0.285	0	0.116	0	0	0	0.002	0.002	0
qN	0.014	0.017	0.042	0.087	0	0.999	0	0.005		0.003	0	0.005	0.02	0.006	0.73	0.026	0.877	0.024	0.035	0.055	0.321	0.051	0.027
qP(rel)	0.777	0.861	0.91	0.667	0.013	0.443	0	0.593	0.003		0	0.572	0.879	0.426	0.075	0.956	0.058	0.797	0.849	0.869	0.288	0.761	0.896
qN(rel)	0.147	0.171	0.289	0.396	0	0.901	0	0.079	0	0		0.058	0.19	0.072	0.351	0.221	0.348	0.183	0.22	0.338	0.904	0.24	0.211
UQF(rel)	0	0	0	0	0.002	0.189	0.102	0	0.005	0.572	0.058		0	0.002	0.232	0	0.166	0.001	0.001	0	0.002	0.012	0
ABS/RC	0	0	0	0	0.006	0.804	0.298	0	0.02	0.879	0.19	0		0	0.256	0	0.043	0	0	0	0	0.001	0
TRo/RC	0	0	0	0.007	0.002	0.634	0.144	0	0.006	0.426	0.072	0.002	0		0.651	0	0.177	0	0	0	0.03	0.002	0
ETo/RC	0.236	0.21	0.146	0.064	0.936	0.218	0.269	0.285	0.73	0.075	0.351	0.232	0.256	0.651		0.219	0.077	0.279	0.29	0.097	0.064	0.296	0.177
DIo/RC	0	0	0	0	0.008	0.721	0.334	0	0.026	0.956	0.221	0	0	0	0.219		0.035	0	0	0	0	0.001	0
REo/RC	0.076	0.055	0.039	0.029	0.847	0.373	0.267	0.116	0.877	0.058	0.348	0.166	0.043	0.177	0.077	0.035		0.1	0.093	0.02	0.002	0.047	0.077
PI_ABS	0	0	0	0.001	0.008	0.852	0.32	0	0.024	0.797	0.183	0.001	0	0	0.279	0	0.1		0	0	0.009	0.003	0
PI_total	0	0	0	0.002	0.014	0.807	0.378	0	0.035	0.849	0.22	0.001	0	0	0.29	0	0.093	0		0	0.015	0.004	0
α	0	0	0	0	0.018	0.699	0.488	0	0.055	0.869	0.338	0	0	0	0.097	0	0.02	0	0		0	0.001	0
ETRmax	0.001	0	0	0	0.174	0.2	0.963	0.002	0.321	0.288	0.904	0.002	0	0.03	0.064	0	0.002	0.009	0.015	0		0.012	0.003
μ	0.001	0.001	0.002	0.012	0.021	0.891	0.334	0.002	0.051	0.761	0.24	0.012	0.001	0.002	0.296	0.001	0.047	0.003	0.004	0.001	0.012		0.003
Chl-a	0	0	0	0	0.009	0.961	0.344	0	0.027	0.896	0.211	0	0	0	0.177	0	0.077	0	0	0	0.003	0.003

## Sheet: Table S4
Table S4 p-values of pairwise Pearson correlation of specific growth rate (μ), chlorophyll a (Chl-a) content, and chlorophyll fluorescence parameters of Chlamydomonas sp. 1710 exposed to Zn at 96 h.
pvalue	Fv/Fm	OEC	Y(II)	qP	NPQ	qL	Y(NPQ)	Y(NO)	qN	qP(rel)	qN(rel)	UQF(rel)	ABS/RC	TRo/RC	ETo/RC	DIo/RC	REo/RC	PI_ABS	PI_total	α	ETRmax	μ	Chl-a
Fv/Fm		0	0	0	0.064	0.284	0.134	0	0.088	0.6	0.12	0	0	0	0.278	0	0.54	0	0.001	0	0	0.001	0.005
OEC	0		0	0	0.074	0.263	0.149	0	0.099	0.642	0.135	0	0	0	0.307	0	0.502	0	0.002	0	0	0.001	0.005
Y(II)	0	0		0	0.258	0.123	0.434	0	0.318	0.821	0.396	0	0	0	0.247	0	0.568	0	0.009	0	0	0.004	0.02
qP	0	0	0		0.32	0.001	0.504	0	0.365	0.673	0.438	0	0.001	0.014	0.332	0.001	0.401	0.011	0.134	0	0	0.011	0.047
NPQ	0.064	0.074	0.258	0.32		0.631	0	0.021	0	0	0	0.027	0.038	0.022	0.885	0.045	0.437	0.006	0.024	0.053	0.084	0.004	0.008
qL	0.284	0.263	0.123	0.001	0.631		0.748	0.145	0.622	0.633	0.658	0.003	0.331	0.564	0.789	0.297	0.363	0.627	0.751	0.147	0.122	0.258	0.415
Y(NPQ)	0.134	0.149	0.434	0.504	0	0.748		0.053	0	0	0	0.062	0.078	0.04	0.943	0.093	0.408	0.016	0.055	0.112	0.151	0.009	0.013
Y(NO)	0	0	0	0	0.021	0.145	0.053		0.03	0.382	0.045	0	0	0	0.321	0	0.443	0	0.002	0	0	0	0.003
qN	0.088	0.099	0.318	0.365	0	0.622	0	0.03		0	0	0.034	0.05	0.027	0.998	0.06	0.376	0.009	0.042	0.07	0.102	0.005	0.008
qP(rel)	0.6	0.642	0.821	0.673	0	0.633	0	0.382	0		0	0.462	0.414	0.215	0.682	0.471	0.536	0.132	0.178	0.551	0.621	0.086	0.078
qN(rel)	0.12	0.135	0.396	0.438	0	0.658	0	0.045	0	0		0.048	0.069	0.035	0.938	0.083	0.373	0.015	0.057	0.097	0.133	0.007	0.011
UQF(rel)	0	0	0	0	0.027	0.003	0.062	0	0.034	0.462	0.048		0	0.002	0.404	0	0.305	0.001	0.042	0	0	0.001	0.007
ABS/RC	0	0	0	0.001	0.038	0.331	0.078	0	0.05	0.414	0.069	0		0	0.684	0	0.196	0	0.005	0	0	0	0
TRo/RC	0	0	0	0.014	0.022	0.564	0.04	0	0.027	0.215	0.035	0.002	0		0.718	0	0.047	0	0.018	0	0	0	0
ETo/RC	0.278	0.307	0.247	0.332	0.885	0.789	0.943	0.321	0.998	0.682	0.938	0.404	0.684	0.718		0.571	0.002	0.487	0.029	0.659	0.951	0.565	0.297
DIo/RC	0	0	0	0.001	0.045	0.297	0.093	0	0.06	0.471	0.083	0	0	0	0.571		0.254	0	0.004	0	0	0	0.001
REo/RC	0.54	0.502	0.568	0.401	0.437	0.363	0.408	0.443	0.376	0.536	0.373	0.305	0.196	0.047	0.002	0.254		0.289	0.294	0.124	0.082	0.009	0.001
PI_ABS	0	0	0	0.011	0.006	0.627	0.016	0	0.009	0.132	0.015	0.001	0	0	0.487	0	0.289		0	0	0	0	0
PI_total	0.001	0.002	0.009	0.134	0.024	0.751	0.055	0.002	0.042	0.178	0.057	0.042	0.005	0.018	0.029	0.004	0.294	0		0.013	0.033	0.055	0.148
α	0	0	0	0	0.053	0.147	0.112	0	0.07	0.551	0.097	0	0	0	0.659	0	0.124	0	0.013		0	0	0
ETRmax	0	0	0	0	0.084	0.122	0.151	0	0.102	0.621	0.133	0	0	0	0.951	0	0.082	0	0.033	0		0	0
μ	0.001	0.001	0.004	0.011	0.004	0.258	0.009	0	0.005	0.086	0.007	0.001	0	0	0.565	0	0.009	0	0.055	0	0		0
Chl-a	0.005	0.005	0.02	0.047	0.008	0.415	0.013	0.003	0.008	0.078	0.011	0.007	0	0	0.297	0.001	0.001	0	0.148	0	0	0
